# Supplementary material for: Peptide Fraction from Naja mandalayensis Snake Venom Showed Neuroprotection Against Oxidative Stress in Hippocampal mHippoE-18 Cells but Not in Neuronal PC12 Cells
Source: Antioxidants (Basel). 2025 Feb 26;14(3):277. doi: 10.3390/antiox14030277 (PMC11939396; doi:10.3390/antiox14030277)
Supplement: Supplementary file 1 [file antioxidants-14-00277-s001.zip]

Archive with 3 entries (2 files):
- Supplementary material/
- Supplementary material/Supplementary material File S1.xlsx
- Supplementary material/Supplementary material File S2.xlsx
