# Supplementary material for: Peptide Fraction from Naja mandalayensis Snake Venom Showed Neuroprotection Against Oxidative Stress in Hippocampal mHippoE-18 Cells but Not in Neuronal PC12 Cells
Source: Antioxidants (Basel). 2025 Feb 26;14(3):277. doi: 10.3390/antiox14030277 (PMC11939396; doi:10.3390/antiox14030277)
Supplement: Supplementary file 1 [file antioxidants-14-00277-s001.zip › Supplementary material/Supplementary material File S1.xlsx]

## Sheet: Table 1
Summary 1. Notes 2. Result Statistics Figure 1: Protein profile heatmap (Cell colour represents the log2(ratio) to the average area across different samples)
Figure 2. The volcano plot for proteins.
(a) Figure 3. The distribution of feature vector ratio: (a) By quality. (b) By intensity. (a) (b)
Figure 4. (a) RT shift distribution; (b) M/Z shift distribution. (a) (b)
Table 1. Result filtration parameters. Table 3. Search Parameters Quantification type: Label free quantification Mass Error Tolerance: 2.5 ppm Retention Time Shift Tolerance: 1.0 min Dependent on PID: 9,13,10,16 FDR Threshold: 1% Samples: 4 samples in 4 groups : control PeroxidoH Naja+PeroxidoH Naja Reference Sample: Naja (auto detected) Training Samples: control, PeroxidoH (auto detected) Protei…																																Table 2. Statistics of filtered result.
Retention time lower bound									≥0
Retention time upper bound									≤120
Quality									≥0
Avg. Area									≥0E0
Charge lower bound									≥1
Charge upper bound									≤10
Confident sample number									≥1
Peptide ID Count									≥1
Protein significance									≥20
Protein fold change									≥2
Significance method									PEAKSQ
Confident unique supports									≥1
Normalization									Use TIC
Features																																																	116
Features with ID																																																	114
Feature vectors																																																	114
Feature vectors with ID																																																	114
Protein groups																																																	53
Protein Group	Protein ID		Accession																				Significance									Coverage (%)					#Peptides					#Unique						PTM
1	408		P61982|1433G_MOUSE																				200									12					2					1						N
3	1		Q9D0E1|HNRPM_MOUSE																				200									2					1					1						N
4	369		P58252|EF2_MOUSE																				200									5					3					3						Y
6	20		tr|D3Z510|D3Z510_MOUSE																				200									21					2					2						Y
total 53 proteins
Protein Group	Protein ID		Accession																				Significance									Coverage (%)					#Peptides					#Unique						PTM
10	288		O88569|ROA2_MOUSE																				200									5					1					1						N
11	19		P62259|1433E_MOUSE																				200									16					3					2						Y
12	27		Q9DCD0|6PGD_MOUSE																				200									4					1					1						N
14	284		Q61937|NPM_MOUSE																				200									7					1					1						N
21	69		Q9CY58|SERB1_MOUSE																				200									4					1					1						N
23	669		tr|A0A2R8VHZ0|A0A2R8VHZ0_MOUSE																				200									7					1					1						Y
24	801		O88477|IF2B1_MOUSE																				200									2					1					1						N
25	6		tr|A0A087WPL5|A0A087WPL5_MOUSE																				200									1					1					1						N
26	44		P11499|HS90B_MOUSE																				200									2					1					1						N
27	4		P61222|ABCE1_MOUSE																				200									3					1					1						N
28	38		P62821|RAB1A_MOUSE																				200									8					1					1						N
32	233		Q78PY7|SND1_MOUSE																				200									2					1					1						Y
37	11		P80314|TCPB_MOUSE																				200									11					3					2						N
38	26		P60843|IF4A1_MOUSE																				200									6					1					1						N
39	427		tr|E9Q0W8|E9Q0W8_MOUSE																				200									21					1					1						N
44	161		P09411|PGK1_MOUSE																				200									4					1					1						N
45	351		Q9Z2U0|PSA7_MOUSE																				200									9					1					1						N
47	109		tr|F6ZFT1|F6ZFT1_MOUSE																				200									11					1					1						Y
48	125		Q6ZQ38|CAND1_MOUSE																				200									1					1					1						N
50	44035		tr|D3Z1S8|D3Z1S8_MOUSE																				200									8					1					1						Y
51	44311		P63325|RS10_MOUSE																				200									5					1					1						N
53	22947		P70168|IMB1_MOUSE																				200									2					1					1						N
56	44501		tr|D3Z7F0|D3Z7F0_MOUSE																				200									8					1					1						N
57	149		Q9DBG3|AP2B1_MOUSE																				200									2					1					1						N
61	28		P62334|PRS10_MOUSE																				200									4					1					1						N
62	29		Q9CZN7|GLYM_MOUSE																				200									3					1					1						N
64	657		P97822|AN32E_MOUSE																				200									6					1					1						Y
65	843		tr|Q7M739|Q7M739_MOUSE																				200									1					1					1						N
67	44007		P80313|TCPH_MOUSE																				200									4					1					1						N
68	63		Q922R8|PDIA6_MOUSE																				200									3					1					1						N
total 53 proteins
Protein Group	Protein ID		Accession																				Significance									Coverage (%)					#Peptides					#Unique						PTM
70	261		P62702|RS4X_MOUSE																				200									6					1					1						N
73	686		P16254|SRP14_MOUSE																				200									13					1					1						N
76	25		Q9WTM5|RUVB2_MOUSE																				200									3					1					1						N
77	31		tr|E9Q133|E9Q133_MOUSE																				200									5					1					1						N
78	187		Q99M87|DNJA3_MOUSE																				200									3					1					1						N
79	555		P11983|TCPA_MOUSE																				200									4					1					1						N
82	222		P97855|G3BP1_MOUSE																				200									4					1					1						N
83	359		P08113|ENPL_MOUSE																				200									1					1					1						N
85	992		P50396|GDIA_MOUSE																				200									4					1					1						N
89	796		Q9CPN8|IF2B3_MOUSE																				200									3					1					1						N
93	268		Q3UYV9|NCBP1_MOUSE																				200									2					1					1						N
94	1214		tr|A0A0R4J1E3|A0A0R4J1E3_MOUSE																				200									2					1					1						N
95	44293		Q6P5F9|XPO1_MOUSE																				200									1					1					1						N
96	265		Q64737|PUR2_MOUSE																				200									1					1					1						Y
97	409		Q8R050|ERF3A_MOUSE																				200									3					1					1						N
99	6213		tr|A0A338P786|A0A338P786_MOUSE																				200									17					1					1						N
100	955		tr|D3Z487|D3Z487_MOUSE																				200									6					1					1						N
101	23556		P01942|HBA_MOUSE																				28.23									11					1					1						N
92	6294		tr|E9Q0X0|E9Q0X0_MOUSE																				20.83									16					1					1						Y
total 53 proteins
P61982|1433G_MOUSE back to list | Protein Coverage | Supporting Peptides | Best Unique PSM | Protein Coverage:
Supporting Peptides:
Peptide								Used			Candidates							Quality					Significance									Avg. ppm		Avg. Area				Sample Profile							Group Profile
K.DSTLIMQLLR.D								N										0.2					60									0		475000
K.TAFDDAIAELDTLNEDSYK.D								Y			Y							0.06					60									0		135000
total 2 peptides
Best Unique PSM (Scan F1:27504, m/z=1066.0037, z=2, RT=103.33, ppm=13.5):
Q9D0E1|HNRPM_MOUSE back to list | Protein Coverage | Sup p orting Peptides | Best Unique PSM | Protein Coverage:
Supporting Peptides:
Peptide						Used			Candidates							Quality						Significance							Avg. ppm				Avg. Area				Sample Profile							Group Profile
K.VGEVTYVELLMDAEGK.S						Y			Y							0.42						60							0				139000
total 1 peptides
Best Unique PSM (Scan F1:31713, m/z=876.9525, z=2, RT=112.73, ppm=14.5):
P58252|EF2_MOUSE back to list | Protein Coverage | Sup p orting Peptides | Best Unique PSM | Protein Coverage:
Supporting Peptides:
Peptide							Used			Candidates								Quality				Significance								Avg. ppm			Avg. Area				Sample Profile							Group Profile
R.TFC(+57.02)QLILDPIFK.V							Y			Y								0.38				60								0			99300
K.EGIPALDNFLDKL							Y			Y								0.35				60								0			77500
R.ALLELQLEPEELYQTFQR.I							Y			Y								0.3				60								0			79900
total 3 peptides
Best Unique PSM (Scan F4:34401, m/z=747.9114, z=2, RT=106.21, ppm=8.7):
tr|D3Z510|D3Z510_MOUSE back to list | Protein Coverage | Supporting Peptides | Best Unique PSM | Protein Coverage:
Supporting Peptides:
Peptide										Used					Candidates							Quality					Significance							Avg. ppm			Avg. Area			Sample Profile								Group Profile
K.IGEHTPSALAIMENANVLAR.Y										Y					Y							0.38					60							0			256000
R.VNPC(+57.02)IGGVILFHETLYQK.A										Y					Y							0.38					60							0			92400
total 2 peptides
Best Unique PSM (Scan F1:30158, m/z=703.0447, z=3, RT=109.15, ppm=11.0):
O88569|ROA2_MOUSE back to list | Protein Coverage | Supporting Peptides | Best Unique PSM | Protein Coverage:
Supporting Peptides:
Peptide						Used			Candidates						Quality						Significance						Avg. ppm					Avg. Area					Sample Profile							Group Profile
K.LFIGGLSFETTEESLR.N						Y			Y						0.2						60						0					518000
total 1 peptides
Best Unique PSM (Scan F1:27618, m/z=899.9740, z=2, RT=103.59, ppm=10.4):
P62259|1433E_MOUSE back to list | Protein Coverage | Supporting Peptides | Best Unique PSM | Protein Coverage:
Supporting Peptides:
Peptide												Used			Candidates								Quality				Significance								Avg. ppm			Avg. Area			Sample Profile								Group Profile
K.DSTLIMQLLR.D												N											0.2				60								0			475000
K.LIC(+57.02)C(+57.02)DILDVLDK.H												Y			Y								0.07				60								0			113000
K.AAFDDAIAELDTLSEESYK.D												Y			Y								0.2				60								0			11600
total 3 peptides
Best Unique PSM (Scan F2:49212, m/z=1044.4980, z=2, RT=107.40, ppm=11.2):
Q9DCD0|6PGD_MOUSE back to list | Protein Coverage | Sup p orting Peptides | Best Unique PSM | Protein Coverage:
Supporting Peptides:
Peptide								Used			Candidates							Quality					Significance									Avg. ppm		Avg. Area				Sample Profile							Group Profile
K.LVPLLDTGDIIIDGGNSEYR.D								Y			Y							0.37					60									0		88100
total 1 peptides
Best Unique PSM (Scan F1:30326, m/z=1080.5759, z=2, RT=109.52, ppm=12.3):
Q61937|NPM_MOUSE back to list | Protein Coverage | Sup p orting Peptides | Best Unique PSM | Protein Coverage:
Supporting Peptides:
Peptide								Used			Candidates										Quality		Significance									Avg. ppm		Avg. Area				Sample Profile							Group Profile
K.MSVQPTVSLGGFEITPPVVLR.L								Y			Y										0.37		60									0		270000
total 1 peptides
Best Unique PSM (Scan F4:35681, m/z=1114.1222, z=2, RT=109.11, ppm=9.7):
Q9CY58|SERB1_MOUSE back to list | Protein Coverage | Sup p orting Peptides | Best Unique PSM | Protein Coverage:
Supporting Peptides:
Peptide						Used			Candidates							Quality						Significance							Avg. ppm			Avg. Area					Sample Profile							Group Profile
R.FDQLFDDESDPFEVLK.A						Y			Y							0.12						60							0			119000
total 1 peptides
Best Unique PSM (Scan F1:30631, m/z=972.4626, z=2, RT=110.18, ppm=14.0):
tr|A0A2R8VHZ0|A0A2R8VHZ0_MOUSE back to list | Protein Coverage | Sup p orting Peptides | Best Unique PSM | Protein Coverage:
Supporting Peptides:
Peptide									Used				Candidates								Quality				Significance							Avg. ppm				Avg. Area			Sample Profile								Group Profile
R.AITIAGIPQSIIEC(+57.02)VK.Q									Y				Y								0.36				60							0				103000
total 1 peptides
Best Unique PSM (Scan F1:27723, m/z=856.9966, z=2, RT=103.80, ppm=14.2):
O88477|IF2B1_MOUSE back to list | Protein Coverage | Sup p orting Peptides | Best Unique PSM | Protein Coverage:
Supporting Peptides:
Peptide				Used			Candidates								Quality						Significance						Avg. ppm					Avg. Area				Sample Profile								Group Profile
R.LLVPTQYVGAIIGK.E				Y			Y								0.34						60						0					73600
total 1 peptides
Best Unique PSM (Scan F1:28671, m/z=736.4552, z=2, RT=105.75, ppm=10.1):
tr|A0A087WPL5|A0A087WPL5_MOUSE back to list | Protein Coverage | Sup p orting Peptides | Best Unique PSM | Protein Coverage:
Supporting Peptides:
Peptide						Used			Candidates							Quality						Significance							Avg. ppm				Avg. Area				Sample Profile							Group Profile
K.AIEPPPLDAVIEAEHTLR.E						Y			Y							0.31						60							0				76800
total 1 peptides
Best Unique PSM (Scan F1:30963, m/z=986.0438, z=2, RT=110.92, ppm=13.1):
P11499|HS90B_MOUSE back to list | Protein Coverage | Supporting Peptides | Best Unique PSM | Protein Coverage:
Supporting Peptides:
Peptide				Used				Candidates							Quality						Significance						Avg. ppm					Avg. Area				Sample Profile								Group Profile
K.HSQFIGYPITLYLEK.E				Y				Y							0.38						60						0					165000
total 1 peptides
Best Unique PSM (Scan F1:31502, m/z=904.9955, z=2, RT=112.27, ppm=14.2):
P61222|ABCE1_MOUSE back to list | Protein Coverage | Sup p orting Peptides | Best Unique PSM | Protein Coverage:
Supporting Peptides:
Peptide						Used			Candidates						Quality						Significance						Avg. ppm					Avg. Area					Sample Profile							Group Profile
K.ADIFMFDEPSSYLDVK.Q						Y			Y						0.25						60						0					43100
total 1 peptides
Best Unique PSM (Scan F1:29684, m/z=938.9431, z=2, RT=108.08, ppm=6.2):
P62821|RAB1A_MOUSE back to list | Protein Coverage | Sup p orting Peptides | Best Unique PSM | Protein Coverage:
Supporting Peptides:
Peptide						Used			Candidates						Quality						Significance						Avg. ppm					Avg. Area					Sample Profile							Group Profile
K.EFADSLGIPFLETSAK.N						Y			Y						0.33						60						0					56400
total 1 peptides
Best Unique PSM (Scan F1:30981, m/z=862.9508, z=2, RT=110.92, ppm=11.7):
Q78PY7|SND1_MOUSE back to list | Protein Coverage | Sup p orting Peptides | Best Unique PSM | Protein Coverage:
Supporting Peptides:
Peptide												Used			Candidates								Quality				Significance								Avg. ppm			Avg. Area			Sample Profile								Group Profile
R.TC(+57.02)ATVTIGGINIAEALVSK.G												Y			Y								0.3				60								0			36200
total 1 peptides
Best Unique PSM (Scan F1:29731, m/z=959.5201, z=2, RT=108.18, ppm=0.9):
P80314|TCPB_MOUSE back to list | Protein Coverage | Sup p orting Peptides | Best Unique PSM | Protein Coverage:
Supporting Peptides:
Peptide									Used				Candidates								Quality				Significance								Avg. ppm			Avg. Area			Sample Profile								Group Profile
R.LALVTGGEIASTFDHPELVK.L									Y				Y								0.34				60								0			156000
K.LGGSLADSYLDEGFLLDK.K									Y				Y								0.36				60								0			95000
R.VQDDEVGDGTTSVTVLAAELLR.E									N												0.3				60								0			70700
total 3 peptides
Best Unique PSM (Scan F1:31019, m/z=956.9926, z=2, RT=111.10, ppm=12.6):
P60843|IF4A1_MOUSE back to list | Protein Coverage | Supporting Peptides | Best Unique PSM | Protein Coverage:
Supporting Peptides:
Peptide									Used				Candidates								Quality				Significance								Avg. ppm			Avg. Area			Sample Profile								Group Profile
K.LNSNTQVVLLSATMPSDVLEVTK.K									Y				Y								0.12				60								0			76000
total 1 peptides
Best Unique PSM (Scan F1:30498, m/z=1230.1716, z=2, RT=109.90, ppm=12.2):
tr|E9Q0W8|E9Q0W8_MOUSE back to list | Protein Coverage | Supporting Peptides | Best Unique PSM |
Protein Coverage:
Supporting Peptides:
Peptide			Used			Candidates						Quality						Significance							Avg. ppm				Avg. Area						Sample Profile							Group Profile
K.VMVQPINLIFR.Y			Y			Y						0.38						60							0				69100
total 1 peptides
Best Unique PSM (Scan F1:31882, m/z=665.3953, z=2, RT=113.09, ppm=9.3):
P09411|PGK1_MOUSE back to list | Protein Coverage | Sup p orting Peptides | Best Unique PSM | Protein Coverage:
Supporting Peptides:
Peptide						Used			Candidates							Quality						Significance							Avg. ppm				Avg. Area				Sample Profile							Group Profile
K.ALESPERPFLAILGGAK.V						Y			Y							0.32						60							0				28000
total 1 peptides
Best Unique PSM (Scan F1:31254, m/z=885.0148, z=2, RT=111.66, ppm=15.1):
Q9Z2U0|PSA7_MOUSE back to list | Protein Coverage | Sup p orting Peptides | Best Unique PSM | Protein Coverage:
Supporting Peptides:
Peptide									Used			Candidates									Quality			Significance								Avg. ppm			Avg. Area			Sample Profile								Group Profile
R.AITVFSPDGHLFQVEYAQEAVK.K									Y			Y									0.3			60								0			82500
total 1 peptides
Best Unique PSM (Scan F1:29484, m/z=1225.1365, z=2, RT=107.62, ppm=10.6):
tr|F6ZFT1|F6ZFT1_MOUSE back to list | Protein Coverage | Supporting Peptides | Best Unique PSM | Protein Coverage:
Supporting Peptides:
Peptide									Used			Candidates									Quality			Significance								Avg. ppm			Avg. Area			Sample Profile								Group Profile
K.LMC(+57.02)PQEIVDYIADK.K									Y			Y									0.18			60								0			101000
total 1 peptides
Best Unique PSM (Scan F1:30872, m/z=847.9207, z=2, RT=110.74, ppm=12.5):
Q6ZQ38|CAND1_MOUSE back to list | Protein Coverage | Supporting Peptides | Best Unique PSM | Protein Coverage:
Supporting Peptides:
Peptide			Used			Candidates						Quality						Significance							Avg. ppm					Avg. Area					Sample Profile							Group Profile
K.LTLIDPETLLPR.L			Y			Y						0.28						60							0					18700
total 1 peptides
Best Unique PSM (Scan F1:31342, m/z=690.9159, z=2, RT=111.88, ppm=10.8):
tr|D3Z1S8|D3Z1S8_MOUSE back to list | Protein Coverage | Supporting Peptides | Best Unique PSM | Protein Coverage:
Supporting Peptides:
Peptide									Used			Candidates									Quality				Significance							Avg. ppm			Avg. Area			Sample Profile							Group Profile
K.TIAEC(+57.02)LADELINAAK.G									Y			Y									0.36				60							0			100000
total 1 peptides
Best Unique PSM (Scan F4:34064, m/z=816.4260, z=2, RT=105.49, ppm=8.5):
P63325|RS10_MOUSE back to list | Protein Coverage | Sup p orting Peptides | Best Unique PSM | Protein Coverage:
Supporting Peptides:
Peptide		Used		Candidates						Quality					Significance								Avg. ppm				Avg. Area							Sample Profile							Group Profile								Group 1
R.IAIYELLFK.E		Y		Y						0.1					60								0				12700																						0
total 1 peptides
Best Unique PSM (Scan F4:34051, m/z=1109.6692, z=1, RT=105.45, ppm=7.9):
P70168|IMB1_MOUSE back to list | Protein Coverage | Sup p orting Peptides | Best Unique PSM | Protein Coverage:
Supporting Peptides:
Peptide					Used			Candidates							Quality						Significance						Avg. ppm					Avg. Area				Sample Profile								Group Profile
R.AAVENLPTFLVELSR.V					Y			Y							0.32						60						0					44600
total 1 peptides
Best Unique PSM (Scan F4:35141, m/z=829.9686, z=2, RT=107.84, ppm=11.4):
tr|D3Z7F0|D3Z7F0_MOUSE back to list | Protein Coverage | Sup p orting Peptides | Best Unique PSM | Protein Coverage:
Supporting Peptides:
Peptide					Used			Candidates							Quality						Significance						Avg. ppm					Avg. Area				Sample Profile								Group Profile
K.SLADELALVDVLEDK.L					Y			Y							0.37						60						0					82200
total 1 peptides
Best Unique PSM (Scan F4:35578, m/z=815.4346, z=2, RT=108.79, ppm=2.4):
Q9DBG3|AP2B1_MOUSE back to list | Protein Coverage | Sup p orting Peptides | Best Unique PSM | Protein Coverage:
Supporting Peptides:
Peptide					Used			Candidates							Quality						Significance						Avg. ppm					Avg. Area				Sample Profile								Group Profile
R.LASQANIAQVLAELK.E					Y			Y							0.3						60						0					31400
total 1 peptides
Best Unique PSM (Scan F1:29183, m/z=784.9600, z=2, RT=106.97, ppm=7.7):
P62334|PRS10_MOUSE back to list | Protein Coverage | Sup p orting Peptides | Best Unique PSM | Protein Coverage:
Supporting Peptides:
Peptide					Used			Candidates							Quality						Significance						Avg. ppm				Avg. Area					Sample Profile							Group Profile
K.ALQSVGQIVGEVLK.Q					Y			Y							0.31						60						0				39800
total 1 peptides
Best Unique PSM (Scan F1:30144, m/z=720.9304, z=2, RT=109.11, ppm=8.0):
Q9CZN7|GLYM_MOUSE back to list | Protein Coverage | Sup p orting Peptides | Best Unique PSM | Protein Coverage:
Supporting Peptides:
Peptide				Used			Candidates							Quality					Significance							Avg. ppm					Avg. Area					Sample Profile							Group Profile
R.ISATSIFFESMPYK.L				Y			Y							0.1					60							0					86900
total 1 peptides
Best Unique PSM (Scan F1:28881, m/z=810.9064, z=2, RT=106.19, ppm=4.8):
P97822|AN32E_MOUSE back to list | Protein Coverage | Sup p orting Peptides | Best Unique PSM | Protein Coverage:
Supporting Peptides:
Peptide										Used			Candidates								Quality				Significance								Avg. ppm			Avg. Area			Sample Profile							Group Profile
K.SLDLFNC(+57.02)EITNLEDYR.E										Y			Y								0.33				60								0			66000
total 1 peptides
Best Unique PSM (Scan F1:30540, m/z=1001.4766, z=2, RT=109.99, ppm=11.9):
tr|Q7M739|Q7M739_MOUSE back to list | Protein Coverage | Sup p orting Peptides | Best Unique PSM | Protein Coverage:
Supporting Peptides:
Peptide						Used				Candidates						Quality						Significance							Avg. ppm				Avg. Area				Sample Profile							Group Profile
K.LELDILPLQEANAELSEK.S						Y				Y						0.25						60							0				22200
total 1 peptides
Best Unique PSM (Scan F1:31192, m/z=1013.0543, z=2, RT=111.50, ppm=13.1):
P80313|TCPH_MOUSE back to list | Protein Coverage | Sup p orting Peptides | Best Unique PSM | Protein Coverage:
Supporting Peptides:
Peptide										Used			Candidates								Quality				Significance								Avg. ppm			Avg. Area			Sample Profile								Group Profile
K.SQDAEVGDGTTSVTLLAAEFLK.Q										Y			Y								0.3				60								0			30100
total 1 peptides
Best Unique PSM (Scan F4:36144, m/z=1126.5833, z=2, RT=110.18, ppm=13.4):
Q922R8|PDIA6_MOUSE back to list | Protein Coverage | Sup p orting Peptides | Best Unique PSM | Protein Coverage:
Supporting Peptides:
Peptide				Used				Candidates							Quality					Significance							Avg. ppm					Avg. Area				Sample Profile							Group Profile
R.TGEAIVDAALSALR.Q				Y				Y							0.29					60							0					46000
total 1 peptides
Best Unique PSM (Scan F1:31544, m/z=693.8918, z=2, RT=112.31, ppm=12.8):
P62702|RS4X_MOUSE back to list | Protein Coverage | Sup p orting Peptides | Best Unique PSM | Protein Coverage:
Supporting Peptides:
Peptide						Used			Candidates							Quality						Significance							Avg. ppm				Avg. Area				Sample Profile							Group Profile
R.TDITYPAGFMDVISIDK.T						Y			Y							0.35						60							0				107000
total 1 peptides
Best Unique PSM (Scan F1:29507, m/z=943.4728, z=2, RT=107.68, ppm=7.0):
P16254|SRP14_MOUSE back to list | Protein Coverage | Sup p orting Peptides | Best Unique PSM | Protein Coverage:
Supporting Peptides:
Peptide				Used			Candidates							Quality					Significance							Avg. ppm					Avg. Area					Sample Profile							Group Profile
M.VLLESEQFLTELTR.L				Y			Y							0.38					60							0					79800
total 1 peptides
Best Unique PSM (Scan F1:31691, m/z=839.4652, z=2, RT=112.60, ppm=10.4):
Q9WTM5|RUVB2_MOUSE back to list | Protein Coverage | Sup p orting Peptides | Best Unique PSM | Protein Coverage:
Supporting Peptides:
Peptide						Used			Candidates							Quality					Significance						Avg. ppm						Avg. Area				Sample Profile							Group Profile
R.TQGFLALFSGDTGEIK.S						Y			Y							0.39					60						0						114000
total 1 peptides
Best Unique PSM (Scan F1:31714, m/z=842.4677, z=2, RT=112.74, ppm=41.1):
tr|E9Q133|E9Q133_MOUSE back to list | Protein Coverage | Sup p orting Peptides | Best Unique PSM | Protein Coverage:
Supporting Peptides:
Peptide												Used				Candidates							Quality				Significance									Avg. ppm		Avg. Area				Sample Profile
R.NVLLDPQLVPGGGASEMAVAHALTEK.S												Y				Y							0.31				60									0		39400
total 1 peptides
Best Unique PSM (Scan F1:31503, m/z=873.1389, z=3, RT=112.27, ppm=14.1):
Q99M87|DNJA3_MOUSE back to list | Protein Coverage | Sup p orting Peptides | Best Unique PSM | Protein Coverage:
Supporting Peptides:
Peptide						Used			Candidates							Quality					Significance								Avg. ppm				Avg. Area				Sample Profile							Group Profile
K.FSQLAEAYEVLSDEVK.R						Y			Y							0.29					60								0				22700
total 1 peptides
Best Unique PSM (Scan F1:31909, m/z=914.4660, z=2, RT=113.14, ppm=12.9):
P11983|TCPA_MOUSE back to list | Protein Coverage | Sup p orting Peptides | Best Unique PSM | Protein Coverage:
Supporting Peptides:
Peptide										Used			Candidates								Quality				Significance								Avg. ppm			Avg. Area			Sample Profile								Group Profile
R.SLLVIPNTLAVNAAQDSTDLVAK.L										Y			Y								0.33				60								0			64400
total 1 peptides
Best Unique PSM (Scan F1:31860, m/z=1177.1709, z=2, RT=112.96, ppm=15.8):
P97855|G3BP1_MOUSE back to list | Protein Coverage | Sup p orting Peptides | Best Unique PSM | Protein Coverage:
Supporting Peptides:
Peptide						Used				Candidates								Quality				Significance								Avg. ppm			Avg. Area				Sample Profile							Group Profile
K.LPNFGFVVFDDSEPVQK.V						Y				Y								0.34				60								0			55800
total 1 peptides
Best Unique PSM (Scan F1:31314, m/z=969.4947, z=2, RT=111.75, ppm=9.2):
P08113|ENPL_MOUSE back to list | Protein Coverage | Supporting Peptides | Best Unique PSM | Protein Coverage:
Supporting Peptides:
Peptide			Used			Candidates						Quality						Significance							Avg. ppm					Avg. Area					Sample Profile							Group Profile
K.EFEPLLNWMK.D			Y			Y						0.28						60							0					38600
total 1 peptides
Best Unique PSM (Scan F1:31553, m/z=653.8362, z=2, RT=112.37, ppm=11.7):
P50396|GDIA_MOUSE back to list | Protein Coverage | Supporting Peptides | Best Unique PSM | Protein Coverage:
Supporting Peptides:
Peptide							Used			Candidates								Quality				Significance								Avg. ppm			Avg. Area				Sample Profile							Group Profile
K.SPYLYPLYGLGELPQGFAR.L							Y			Y								0.26				60								0			16700
total 1 peptides
Best Unique PSM (Scan F4:35864, m/z=1071.0697, z=2, RT=109.51, ppm=12.0):
Q9CPN8|IF2B3_MOUSE back to list | Protein Coverage | Sup p orting Peptides | Best Unique PSM | Protein Coverage:
Supporting Peptides:
Peptide					Used			Candidates							Quality					Significance							Avg. ppm					Avg. Area				Sample Profile							Group Profile
K.ITISPLQELTLYNPER.T					Y			Y							0.28					60							0					23900
total 1 peptides
Best Unique PSM (Scan F1:30564, m/z=944.0225, z=2, RT=110.02, ppm=8.2):
Q3UYV9|NCBP1_MOUSE back to list | Protein Coverage | Sup p orting Peptides | Best Unique PSM | Protein Coverage:
Supporting Peptides:
Peptide					Used			Candidates							Quality					Significance							Avg. ppm					Avg. Area				Sample Profile							Group Profile
R.NYNFGGEFVEAMIR.Q					Y			Y							0.25					60							0					23400
total 1 peptides
Best Unique PSM (Scan F1:31509, m/z=823.8972, z=2, RT=112.28, ppm=14.5):
tr|A0A0R4J1E3|A0A0R4J1E3_MOUSE back to list | Protein Coverage | Supporting Peptides | Best Unique PSM | Protein Coverage:
Supporting Peptides:
Peptide			Used			Candidates						Quality						Significance							Avg. ppm					Avg. Area					Sample Profile							Group Profile
R.LELLAAYEEVIR.E			Y			Y						0.3						60							0					22100
total 1 peptides
Best Unique PSM (Scan F1:31864, m/z=709.9075, z=2, RT=113.06, ppm=13.2):
Q6P5F9|XPO1_MOUSE back to list | Protein Coverage | Sup p orting Peptides | Best Unique PSM | Protein Coverage:
Supporting Peptides:
Peptide			Used			Candidates						Quality						Significance							Avg. ppm					Avg. Area					Sample Profile							Group Profile
K.YYGLQILENVIK.T			Y			Y						0.26						60							0					13800
total 1 peptides
Best Unique PSM (Scan F4:37092, m/z=726.9153, z=2, RT=112.50, ppm=9.4):
Q64737|PUR2_MOUSE back to list | Protein Coverage | Sup p orting Peptides | Best Unique PSM | Protein Coverage:
Supporting Peptides:
Peptide									Used			Candidates							Quality					Significance								Avg. ppm			Avg. Area			Sample Profile							Group Profile
R.FGDPEC(+57.02)QVILPLLK.S									Y			Y							0.06					60								0			126000
total 1 peptides
Best Unique PSM (Scan F1:27662, m/z=814.9496, z=2, RT=103.67, ppm=12.5):
Q8R050|ERF3A_MOUSE back to list | Protein Coverage | Supporting Peptides | Best Unique PSM | Protein Coverage:
Supporting Peptides:
Peptide						Used			Candidates							Quality					Significance								Avg. ppm				Avg. Area				Sample Profile							Group Profile
K.STIGGQIMYLTGMVDK.R						Y			Y							0.29					60								0				17300
total 1 peptides
Best Unique PSM (Scan F1:31335, m/z=857.4371, z=2, RT=111.86, ppm=7.0):
tr|A0A338P786|A0A338P786_MOUSE back to list | Protein Coverage | Sup p orting Peptides | Best Unique PSM | Protein Coverage:
Supporting Peptides:
Peptide												Used			Candidates							Quality					Significance								Avg. ppm		Avg. Area				Sample Profile								Group Profile
R.NIQVDEANLLTWQGLIVPDNPPYDK.G												Y			Y							0.28					60								0		58200
total 1 peptides
Best Unique PSM (Scan F4:37294, m/z=1426.7446, z=2, RT=113.02, ppm=12.4):
tr|D3Z487|D3Z487_MOUSE back to list | Protein Coverage | Sup p orting Peptides | Best Unique PSM | Protein Coverage:
Supporting Peptides:
Peptide						Used				Candidates							Quality					Significance							Avg. ppm				Avg. Area				Sample Profile							Group Profile
K.FVAPEEVLPFTEGDILEK.V						Y				Y							0.29					60							0				13300
total 1 peptides
Best Unique PSM (Scan F1:31917, m/z=1017.0419, z=2, RT=113.15, ppm=14.2):
P01942|HBA_MOUSE back to list | Protein Coverage | Sup p orting Peptides | Best Unique PSM | Protein Coverage:
Supporting Peptides:
Peptide					Used				Candidates						Quality						Significance							Avg. ppm				Avg. Area				Sample Profile							Group Profile
K.IGGHGAEYGAEALER.M					Y				Y						0.28						60							0.3				23100
total 1 peptides
Best Unique PSM (Scan F2:45295, m/z=765.3793, z=2, RT=101.63, ppm=11.2):
tr|E9Q0X0|E9Q0X0_MOUSE back to list | Protein Coverage | Sup p orting Peptides | Best Unique PSM | Protein Coverage:
Supporting Peptides:
Peptide																		Used				Candidates							Quality					Significance						Avg. ppm			Avg. Area				Sample Profile
R.YLLQYQEPIPC(+57.02)EQLVTALC(+57.02)DIK.Q																		Y				Y							0.27					60						0			107000
total 1 peptides
Best Unique PSM (Scan F3:29875, m/z=898.7944, z=3, RT=107.70, ppm=6.3):
Peptide List Prepared with PEAKS ™ (bioinfor.com)
[truncated: 9 more columns]
