# Supplementary material for: Peptide Fraction from Naja mandalayensis Snake Venom Showed Neuroprotection Against Oxidative Stress in Hippocampal mHippoE-18 Cells but Not in Neuronal PC12 Cells
Source: Antioxidants (Basel). 2025 Feb 26;14(3):277. doi: 10.3390/antiox14030277 (PMC11939396; doi:10.3390/antiox14030277)
Supplement: Supplementary file 1 [file antioxidants-14-00277-s001.zip › Supplementary material/Supplementary material File S2.xlsx]

## Sheet: Sheet0
From	Entry	Entry Name	Protein names	Organism	Length	Gene Ontology (biological process)	Gene Ontology (cellular component)	Gene Ontology (molecular function)	Gene Ontology (GO)	Pathway	Involvement in disease	Pharmaceutical use	Biotechnological use	Toxic dose
P61982	P61982	1433G_MOUSE	14-3-3 protein gamma [Cleaved into: 14-3-3 protein gamma, N-terminally processed]	Mus musculus (Mouse)	247	cellular response to glucose starvation [GO:0042149]; cellular response to insulin stimulus [GO:0032869]; negative regulation of TORC1 signaling [GO:1904262]; positive regulation of cell-cell adhesion [GO:0022409]; positive regulation of T cell activation [GO:0050870]; positive regulation of T cell mediated immune response to tumor cell [GO:0002842]; protein targeting [GO:0006605]; regulation of …	cytoplasm [GO:0005737]; cytosol [GO:0005829]; myelin sheath [GO:0043209]; nucleus [GO:0005634]; presynapse [GO:0098793]; vesicle [GO:0031982]	actin binding [GO:0003779]; identical protein binding [GO:0042802]; insulin-like growth factor receptor binding [GO:0005159]; phosphorylation-dependent protein binding [GO:0140031]; protein domain specific binding [GO:0019904]; protein kinase C binding [GO:0005080]; protein sequestering activity [GO:0140311]; receptor tyrosine kinase binding [GO:0030971]	cytoplasm [GO:0005737]; cytosol [GO:0005829]; myelin sheath [GO:0043209]; nucleus [GO:0005634]; presynapse [GO:0098793]; vesicle [GO:0031982]; actin binding [GO:0003779]; identical protein binding [GO:0042802]; insulin-like growth factor receptor binding [GO:0005159]; phosphorylation-dependent protein binding [GO:0140031]; protein domain specific binding [GO:0019904]; protein kinase C binding [GO…
Q9D0E1	Q9D0E1	HNRPM_MOUSE	Heterogeneous nuclear ribonucleoprotein M (hnRNP M)	Mus musculus (Mouse)	729	alternative mRNA splicing, via spliceosome [GO:0000380]	catalytic step 2 spliceosome [GO:0071013]; collagen-containing extracellular matrix [GO:0062023]; nuclear matrix [GO:0016363]; paraspeckles [GO:0042382]; synapse [GO:0045202]	protein domain specific binding [GO:0019904]; RNA binding [GO:0003723]	catalytic step 2 spliceosome [GO:0071013]; collagen-containing extracellular matrix [GO:0062023]; nuclear matrix [GO:0016363]; paraspeckles [GO:0042382]; synapse [GO:0045202]; protein domain specific binding [GO:0019904]; RNA binding [GO:0003723]; alternative mRNA splicing, via spliceosome [GO:0000380]
P58252	P58252	EF2_MOUSE	Elongation factor 2 (EF-2) (EC 3.6.5.-)	Mus musculus (Mouse)	858	hematopoietic progenitor cell differentiation [GO:0002244]; positive regulation of translation [GO:0045727]; translational elongation [GO:0006414]	aggresome [GO:0016235]; cytoplasm [GO:0005737]; cytosol [GO:0005829]; plasma membrane [GO:0005886]; ribonucleoprotein complex [GO:1990904]; ribosome [GO:0005840]; synapse [GO:0045202]	GTP binding [GO:0005525]; GTPase activity [GO:0003924]; protein kinase binding [GO:0019901]; ribosome binding [GO:0043022]; translation elongation factor activity [GO:0003746]	aggresome [GO:0016235]; cytoplasm [GO:0005737]; cytosol [GO:0005829]; plasma membrane [GO:0005886]; ribonucleoprotein complex [GO:1990904]; ribosome [GO:0005840]; synapse [GO:0045202]; GTP binding [GO:0005525]; GTPase activity [GO:0003924]; protein kinase binding [GO:0019901]; ribosome binding [GO:0043022]; translation elongation factor activity [GO:0003746]; hematopoietic progenitor cell differe…
D3Z510	D3Z510	D3Z510_MOUSE	Fructose-bisphosphate aldolase A (EC 4.1.2.13) (Muscle-type aldolase)	Mus musculus (Mouse)	180	glycolytic process [GO:0006096]	I band [GO:0031674]; M band [GO:0031430]	fructose-bisphosphate aldolase activity [GO:0004332]	I band [GO:0031674]; M band [GO:0031430]; fructose-bisphosphate aldolase activity [GO:0004332]; glycolytic process [GO:0006096]	PATHWAY: Carbohydrate degradation; glycolysis; D-glyceraldehyde 3-phosphate and glycerone phosphate from D-glucose: step 4/4. {ECO:0000256|ARBA:ARBA00004714}.
O88569	O88569	ROA2_MOUSE	Heterogeneous nuclear ribonucleoproteins A2/B1 (hnRNP A2/B1)	Mus musculus (Mouse)	353	miRNA transport [GO:1990428]; mRNA export from nucleus [GO:0006406]; mRNA processing [GO:0006397]; mRNA splicing, via spliceosome [GO:0000398]; negative regulation of mRNA splicing, via spliceosome [GO:0048025]; negative regulation of transcription by RNA polymerase II [GO:0000122]; primary miRNA processing [GO:0031053]; RNA transport [GO:0050658]	catalytic step 2 spliceosome [GO:0071013]; cytoplasm [GO:0005737]; extracellular exosome [GO:0070062]; nucleoplasm [GO:0005654]; nucleus [GO:0005634]; ribonucleoprotein complex [GO:1990904]; spliceosomal complex [GO:0005681]	miRNA binding [GO:0035198]; molecular condensate scaffold activity [GO:0140693]; mRNA 3'-UTR binding [GO:0003730]; N6-methyladenosine-containing RNA reader activity [GO:1990247]; pre-mRNA intronic binding [GO:0097157]; RNA binding [GO:0003723]; single-stranded telomeric DNA binding [GO:0043047]	catalytic step 2 spliceosome [GO:0071013]; cytoplasm [GO:0005737]; extracellular exosome [GO:0070062]; nucleoplasm [GO:0005654]; nucleus [GO:0005634]; ribonucleoprotein complex [GO:1990904]; spliceosomal complex [GO:0005681]; miRNA binding [GO:0035198]; molecular condensate scaffold activity [GO:0140693]; mRNA 3'-UTR binding [GO:0003730]; N6-methyladenosine-containing RNA reader activity [GO:1990…
P62259	P62259	1433E_MOUSE	14-3-3 protein epsilon (14-3-3E)	Mus musculus (Mouse)	255	cellular response to heat [GO:0034605]; cerebral cortex development [GO:0021987]; cytoplasmic pattern recognition receptor signaling pathway [GO:0002753]; cytoplasmic sequestering of protein [GO:0051220]; hippocampus development [GO:0021766]; MAPK cascade [GO:0000165]; negative regulation of calcium ion export across plasma membrane [GO:1905913]; negative regulation of peptidyl-serine dephosphory…	cytoplasm [GO:0005737]; cytosol [GO:0005829]; endoplasmic reticulum [GO:0005783]; melanosome [GO:0042470]; mitochondrion [GO:0005739]; nucleus [GO:0005634]; plasma membrane [GO:0005886]	calcium channel inhibitor activity [GO:0019855]; histone deacetylase binding [GO:0042826]; identical protein binding [GO:0042802]; phosphoserine residue binding [GO:0050815]; potassium channel regulator activity [GO:0015459]; protein domain specific binding [GO:0019904]; protein heterodimerization activity [GO:0046982]; protein phosphatase binding [GO:0019903]; protein sequestering activity [GO:0…	cytoplasm [GO:0005737]; cytosol [GO:0005829]; endoplasmic reticulum [GO:0005783]; melanosome [GO:0042470]; mitochondrion [GO:0005739]; nucleus [GO:0005634]; plasma membrane [GO:0005886]; calcium channel inhibitor activity [GO:0019855]; histone deacetylase binding [GO:0042826]; identical protein binding [GO:0042802]; phosphoserine residue binding [GO:0050815]; potassium channel regulator activity …
Q9DCD0	Q9DCD0	6PGD_MOUSE	6-phosphogluconate dehydrogenase, decarboxylating (EC 1.1.1.44)	Mus musculus (Mouse)	483	D-gluconate metabolic process [GO:0019521]; pentose biosynthetic process [GO:0019322]; pentose-phosphate shunt [GO:0006098]; pentose-phosphate shunt, oxidative branch [GO:0009051]	cytosol [GO:0005829]	NADP binding [GO:0050661]; phosphogluconate dehydrogenase (decarboxylating) activity [GO:0004616]	cytosol [GO:0005829]; NADP binding [GO:0050661]; phosphogluconate dehydrogenase (decarboxylating) activity [GO:0004616]; D-gluconate metabolic process [GO:0019521]; pentose biosynthetic process [GO:0019322]; pentose-phosphate shunt [GO:0006098]; pentose-phosphate shunt, oxidative branch [GO:0009051]	PATHWAY: Carbohydrate degradation; pentose phosphate pathway; D-ribulose 5-phosphate from D-glucose 6-phosphate (oxidative stage): step 3/3.
Q61937	Q61937	NPM_MOUSE	Nucleophosmin (NPM) (Nucleolar phosphoprotein B23) (Nucleolar protein NO38) (Numatrin)	Mus musculus (Mouse)	292	cell volume homeostasis [GO:0006884]; cellular senescence [GO:0090398]; centrosome cycle [GO:0007098]; DNA repair [GO:0006281]; negative regulation of apoptotic process [GO:0043066]; negative regulation of cell population proliferation [GO:0008285]; negative regulation of gene expression [GO:0010629]; negative regulation of mRNA splicing, via spliceosome [GO:0048025]; negative regulation of prote…	centrosome [GO:0005813]; cytoplasm [GO:0005737]; cytosol [GO:0005829]; granular component [GO:0001652]; large ribosomal subunit [GO:0015934]; nuclear speck [GO:0016607]; nucleolus [GO:0005730]; nucleoplasm [GO:0005654]; nucleus [GO:0005634]; ribonucleoprotein complex [GO:1990904]; small ribosomal subunit [GO:0015935]	DNA binding [GO:0003677]; identical protein binding [GO:0042802]; NF-kappaB binding [GO:0051059]; protein kinase inhibitor activity [GO:0004860]; ribosomal large subunit binding [GO:0043023]; ribosomal small subunit binding [GO:0043024]; RNA binding [GO:0003723]; rRNA binding [GO:0019843]; unfolded protein binding [GO:0051082]	centrosome [GO:0005813]; cytoplasm [GO:0005737]; cytosol [GO:0005829]; granular component [GO:0001652]; large ribosomal subunit [GO:0015934]; nuclear speck [GO:0016607]; nucleolus [GO:0005730]; nucleoplasm [GO:0005654]; nucleus [GO:0005634]; ribonucleoprotein complex [GO:1990904]; small ribosomal subunit [GO:0015935]; DNA binding [GO:0003677]; identical protein binding [GO:0042802]; NF-kappaB bin…
Q9CY58	Q9CY58	SERB1_MOUSE	SERPINE1 mRNA-binding protein 1 (PAI1 RNA-binding protein 1) (PAI-RBP1) (Plasminogen activator inhibitor 1 RNA-binding protein)	Mus musculus (Mouse)	407	negative regulation of translation [GO:0017148]; PML body organization [GO:0030578]; ribosome hibernation [GO:0141014]	cytoplasm [GO:0005737]; cytosol [GO:0005829]; nucleus [GO:0005634]; perinuclear region of cytoplasm [GO:0048471]	mRNA 3'-UTR binding [GO:0003730]; ribosome binding [GO:0043022]; SUMO binding [GO:0032183]; translation elongation factor binding [GO:0061770]; translation repressor activity [GO:0030371]	cytoplasm [GO:0005737]; cytosol [GO:0005829]; nucleus [GO:0005634]; perinuclear region of cytoplasm [GO:0048471]; mRNA 3'-UTR binding [GO:0003730]; ribosome binding [GO:0043022]; SUMO binding [GO:0032183]; translation elongation factor binding [GO:0061770]; translation repressor activity [GO:0030371]; negative regulation of translation [GO:0017148]; PML body organization [GO:0030578]; ribosome hi…
A0A2R8VHZ0	A0A2R8VHZ0	A0A2R8VHZ0_MOUSE	Poly(rC) binding protein 2	Mus musculus (Mouse)	231			RNA binding [GO:0003723]	RNA binding [GO:0003723]
O88477	O88477	IF2B1_MOUSE	Insulin-like growth factor 2 mRNA-binding protein 1 (IGF2 mRNA-binding protein 1) (IMP-1) (Coding region determinant-binding protein) (CRD-BP) (IGF-II mRNA-binding protein 1) (VICKZ family member 1) (Zipcode-binding protein 1) (ZBP-1)	Mus musculus (Mouse)	577	CRD-mediated mRNA stabilization [GO:0070934]; dendrite arborization [GO:0140059]; mRNA transport [GO:0051028]; negative regulation of nuclear-transcribed mRNA catabolic process, deadenylation-dependent decay [GO:1900152]; negative regulation of translation [GO:0017148]; neuronal stem cell population maintenance [GO:0097150]; pallium cell proliferation in forebrain [GO:0022013]; positive regulatio…	CRD-mediated mRNA stability complex [GO:0070937]; cytoplasmic stress granule [GO:0010494]; cytosol [GO:0005829]; dendritic spine [GO:0043197]; filopodium [GO:0030175]; growth cone [GO:0030426]; lamellipodium [GO:0030027]; neuronal cell body [GO:0043025]; nucleoplasm [GO:0005654]; P-body [GO:0000932]; perinuclear region of cytoplasm [GO:0048471]; ribonucleoprotein complex [GO:1990904]	mRNA 3'-UTR binding [GO:0003730]; mRNA 5'-UTR binding [GO:0048027]; mRNA binding [GO:0003729]; N6-methyladenosine-containing RNA reader activity [GO:1990247]; translation regulator activity [GO:0045182]	CRD-mediated mRNA stability complex [GO:0070937]; cytoplasmic stress granule [GO:0010494]; cytosol [GO:0005829]; dendritic spine [GO:0043197]; filopodium [GO:0030175]; growth cone [GO:0030426]; lamellipodium [GO:0030027]; neuronal cell body [GO:0043025]; nucleoplasm [GO:0005654]; P-body [GO:0000932]; perinuclear region of cytoplasm [GO:0048471]; ribonucleoprotein complex [GO:1990904]; mRNA 3'-UTR…
A0A087WPL5	A0A087WPL5	A0A087WPL5_MOUSE	RNA helicase (EC 3.6.4.13) (DEAH box protein 9) (Nuclear DNA helicase II)	Mus musculus (Mouse)	1383	DNA-templated transcription termination [GO:0006353]	nucleus [GO:0005634]	3'-5' DNA/RNA helicase activity [GO:0033679]; ATP binding [GO:0005524]; double-stranded RNA binding [GO:0003725]; hydrolase activity [GO:0016787]; RNA helicase activity [GO:0003724]	nucleus [GO:0005634]; 3'-5' DNA/RNA helicase activity [GO:0033679]; ATP binding [GO:0005524]; double-stranded RNA binding [GO:0003725]; hydrolase activity [GO:0016787]; RNA helicase activity [GO:0003724]; DNA-templated transcription termination [GO:0006353]
P11499	P11499	HS90B_MOUSE	Heat shock protein HSP 90-beta (Heat shock 84 kDa) (HSP 84) (HSP84) (Tumor-specific transplantation 84 kDa antigen) (TSTA)	Mus musculus (Mouse)	724	cellular response to heat [GO:0034605]; cellular response to interleukin-4 [GO:0071353]; chaperone-mediated protein complex assembly [GO:0051131]; chaperone-mediated protein folding [GO:0061077]; negative regulation of apoptotic process [GO:0043066]; negative regulation of proteasomal protein catabolic process [GO:1901799]; negative regulation of proteasomal ubiquitin-dependent protein catabolic …	aryl hydrocarbon receptor complex [GO:0034751]; axonal growth cone [GO:0044295]; COP9 signalosome [GO:0008180]; cytoplasm [GO:0005737]; cytosol [GO:0005829]; dendritic growth cone [GO:0044294]; dynein axonemal particle [GO:0120293]; extracellular region [GO:0005576]; HSP90-CDC37 chaperone complex [GO:1990565]; melanosome [GO:0042470]; mitochondrion [GO:0005739]; neuronal cell body [GO:0043025]; n…	ATP binding [GO:0005524]; ATP hydrolysis activity [GO:0016887]; ATP-dependent protein binding [GO:0043008]; ATP-dependent protein folding chaperone [GO:0140662]; disordered domain specific binding [GO:0097718]; DNA polymerase binding [GO:0070182]; double-stranded RNA binding [GO:0003725]; heat shock protein binding [GO:0031072]; histone deacetylase binding [GO:0042826]; histone methyltransferase …	aryl hydrocarbon receptor complex [GO:0034751]; axonal growth cone [GO:0044295]; COP9 signalosome [GO:0008180]; cytoplasm [GO:0005737]; cytosol [GO:0005829]; dendritic growth cone [GO:0044294]; dynein axonemal particle [GO:0120293]; extracellular region [GO:0005576]; HSP90-CDC37 chaperone complex [GO:1990565]; melanosome [GO:0042470]; mitochondrion [GO:0005739]; neuronal cell body [GO:0043025]; n…
P61222	P61222	ABCE1_MOUSE	ATP-binding cassette sub-family E member 1 (RNase L inhibitor) (EC 3.6.5.-) (Ribonuclease 4 inhibitor) (RNS4I)	Mus musculus (Mouse)	599	negative regulation of endoribonuclease activity [GO:0060702]; regulation of translation [GO:0006417]; rescue of stalled ribosome [GO:0072344]; ribosome disassembly [GO:0032790]; translational termination [GO:0006415]	cytoplasm [GO:0005737]; cytosolic ribosome [GO:0022626]; mitochondrion [GO:0005739]	4 iron, 4 sulfur cluster binding [GO:0051539]; ATP binding [GO:0005524]; ATP hydrolysis activity [GO:0016887]; CTPase activity [GO:0043273]; endoribonuclease inhibitor activity [GO:0060698]; GTPase activity [GO:0003924]; metal ion binding [GO:0046872]	cytoplasm [GO:0005737]; cytosolic ribosome [GO:0022626]; mitochondrion [GO:0005739]; 4 iron, 4 sulfur cluster binding [GO:0051539]; ATP binding [GO:0005524]; ATP hydrolysis activity [GO:0016887]; CTPase activity [GO:0043273]; endoribonuclease inhibitor activity [GO:0060698]; GTPase activity [GO:0003924]; metal ion binding [GO:0046872]; negative regulation of endoribonuclease activity [GO:0060702]…
P62821	P62821	RAB1A_MOUSE	Ras-related protein Rab-1A (EC 3.6.5.2) (YPT1-related protein)	Mus musculus (Mouse)	205	acrosome assembly [GO:0001675]; autophagosome assembly [GO:0000045]; autophagy [GO:0006914]; cell migration [GO:0016477]; COPII-coated vesicle cargo loading [GO:0090110]; defense response to bacterium [GO:0042742]; endocytosis [GO:0006897]; endoplasmic reticulum to Golgi vesicle-mediated transport [GO:0006888]; Golgi organization [GO:0007030]; growth hormone secretion [GO:0030252]; intracellular …	cytosol [GO:0005829]; early endosome [GO:0005769]; endoplasmic reticulum [GO:0005783]; Golgi apparatus [GO:0005794]; melanosome [GO:0042470]; membrane [GO:0016020]	G protein activity [GO:0003925]; GTP binding [GO:0005525]; GTPase activity [GO:0003924]	cytosol [GO:0005829]; early endosome [GO:0005769]; endoplasmic reticulum [GO:0005783]; Golgi apparatus [GO:0005794]; melanosome [GO:0042470]; membrane [GO:0016020]; G protein activity [GO:0003925]; GTP binding [GO:0005525]; GTPase activity [GO:0003924]; acrosome assembly [GO:0001675]; autophagosome assembly [GO:0000045]; autophagy [GO:0006914]; cell migration [GO:0016477]; COPII-coated vesicle ca…
Q78PY7	Q78PY7	SND1_MOUSE	Staphylococcal nuclease domain-containing protein 1 (EC 3.1.31.1) (100 kDa coactivator) (p100 co-activator)	Mus musculus (Mouse)	910	miRNA catabolic process [GO:0010587]; regulation of cell cycle process [GO:0010564]; regulatory ncRNA-mediated gene silencing [GO:0031047]	cytoplasm [GO:0005737]; cytosol [GO:0005829]; dense body [GO:0097433]; melanosome [GO:0042470]; mitochondrion [GO:0005739]; nucleus [GO:0005634]; RNAi effector complex [GO:0031332]	endonuclease activity, active with either ribo- or deoxyribonucleic acids and producing 3'-phosphomonoesters [GO:0016894]; RISC complex binding [GO:1905172]; RNA binding [GO:0003723]; RNA endonuclease activity [GO:0004521]	cytoplasm [GO:0005737]; cytosol [GO:0005829]; dense body [GO:0097433]; melanosome [GO:0042470]; mitochondrion [GO:0005739]; nucleus [GO:0005634]; RNAi effector complex [GO:0031332]; endonuclease activity, active with either ribo- or deoxyribonucleic acids and producing 3'-phosphomonoesters [GO:0016894]; RISC complex binding [GO:1905172]; RNA binding [GO:0003723]; RNA endonuclease activity [GO:000…
P80314	P80314	TCPB_MOUSE	T-complex protein 1 subunit beta (TCP-1-beta) (CCT-beta)	Mus musculus (Mouse)	535	binding of sperm to zona pellucida [GO:0007339]; chaperone mediated protein folding independent of cofactor [GO:0051086]; chaperone-mediated protein complex assembly [GO:0051131]; positive regulation of telomerase RNA localization to Cajal body [GO:1904874]; positive regulation of telomere maintenance via telomerase [GO:0032212]; protein stabilization [GO:0050821]; scaRNA localization to Cajal bo…	cell body [GO:0044297]; chaperonin-containing T-complex [GO:0005832]; microtubule [GO:0005874]; myelin sheath [GO:0043209]; zona pellucida receptor complex [GO:0002199]	ATP binding [GO:0005524]; ATP hydrolysis activity [GO:0016887]; ATP-dependent protein folding chaperone [GO:0140662]; ubiquitin protein ligase binding [GO:0031625]; unfolded protein binding [GO:0051082]	cell body [GO:0044297]; chaperonin-containing T-complex [GO:0005832]; microtubule [GO:0005874]; myelin sheath [GO:0043209]; zona pellucida receptor complex [GO:0002199]; ATP binding [GO:0005524]; ATP hydrolysis activity [GO:0016887]; ATP-dependent protein folding chaperone [GO:0140662]; ubiquitin protein ligase binding [GO:0031625]; unfolded protein binding [GO:0051082]; binding of sperm to zona …
P60843	P60843	IF4A1_MOUSE	Eukaryotic initiation factor 4A-I (eIF-4A-I) (eIF4A-I) (EC 3.6.4.13) (ATP-dependent RNA helicase eIF4A-1)	Mus musculus (Mouse)	406	cytoplasmic translational initiation [GO:0002183]; positive regulation of transcription by RNA polymerase II [GO:0045944]; translational initiation [GO:0006413]	cytosol [GO:0005829]; eukaryotic translation initiation factor 4F complex [GO:0016281]; nuclear stress granule [GO:0097165]; perinuclear region of cytoplasm [GO:0048471]; plasma membrane [GO:0005886]	ATP binding [GO:0005524]; ATP hydrolysis activity [GO:0016887]; double-stranded RNA binding [GO:0003725]; RNA helicase activity [GO:0003724]; translation initiation factor activity [GO:0003743]	cytosol [GO:0005829]; eukaryotic translation initiation factor 4F complex [GO:0016281]; nuclear stress granule [GO:0097165]; perinuclear region of cytoplasm [GO:0048471]; plasma membrane [GO:0005886]; ATP binding [GO:0005524]; ATP hydrolysis activity [GO:0016887]; double-stranded RNA binding [GO:0003725]; RNA helicase activity [GO:0003724]; translation initiation factor activity [GO:0003743]; cyt…
E9Q0W8	E9Q0W8	E9Q0W8_MOUSE	Small nuclear ribonucleoprotein E	Mus musculus (Mouse)	52	mRNA splicing, via spliceosome [GO:0000398]	spliceosomal complex [GO:0005681]		spliceosomal complex [GO:0005681]; mRNA splicing, via spliceosome [GO:0000398]
P09411	P09411	PGK1_MOUSE	Phosphoglycerate kinase 1 (EC 2.7.2.3)	Mus musculus (Mouse)	417	canonical glycolysis [GO:0061621]; cellular response to hypoxia [GO:0071456]; epithelial cell differentiation [GO:0030855]; gluconeogenesis [GO:0006094]; glyceraldehyde-3-phosphate biosynthetic process [GO:0046166]; glycolytic process [GO:0006096]; negative regulation of angiogenesis [GO:0016525]; phosphorylation [GO:0016310]; plasminogen activation [GO:0031639]	cytoplasm [GO:0005737]; cytosol [GO:0005829]; extracellular space [GO:0005615]; membrane raft [GO:0045121]	ATP binding [GO:0005524]; phosphoglycerate kinase activity [GO:0004618]; protein-disulfide reductase (NAD(P)H) activity [GO:0047134]	cytoplasm [GO:0005737]; cytosol [GO:0005829]; extracellular space [GO:0005615]; membrane raft [GO:0045121]; ATP binding [GO:0005524]; phosphoglycerate kinase activity [GO:0004618]; protein-disulfide reductase (NAD(P)H) activity [GO:0047134]; canonical glycolysis [GO:0061621]; cellular response to hypoxia [GO:0071456]; epithelial cell differentiation [GO:0030855]; gluconeogenesis [GO:0006094]; gly…	PATHWAY: Carbohydrate degradation; glycolysis; pyruvate from D-glyceraldehyde 3-phosphate: step 2/5. {ECO:0000250|UniProtKB:P00558}.
Q9Z2U0	Q9Z2U0	PSA7_MOUSE	Proteasome subunit alpha type-7 (Proteasome subunit RC6-1) (Proteasome subunit alpha-4) (alpha-4)	Mus musculus (Mouse)	248	ubiquitin-dependent protein catabolic process [GO:0006511]	cytosol [GO:0005829]; nucleoplasm [GO:0005654]; proteasome core complex [GO:0005839]; proteasome core complex, alpha-subunit complex [GO:0019773]	identical protein binding [GO:0042802]	cytosol [GO:0005829]; nucleoplasm [GO:0005654]; proteasome core complex [GO:0005839]; proteasome core complex, alpha-subunit complex [GO:0019773]; identical protein binding [GO:0042802]; ubiquitin-dependent protein catabolic process [GO:0006511]
F6ZFT1	F6ZFT1	F6ZFT1_MOUSE	Acyl carrier protein	Mus musculus (Mouse)	127	fatty acid biosynthetic process [GO:0006633]	catalytic complex [GO:1902494]; mitochondrion [GO:0005739]		catalytic complex [GO:1902494]; mitochondrion [GO:0005739]; fatty acid biosynthetic process [GO:0006633]
Q6ZQ38	Q6ZQ38	CAND1_MOUSE	Cullin-associated NEDD8-dissociated protein 1 (Cullin-associated and neddylation-dissociated protein 1) (p120 CAND1)	Mus musculus (Mouse)	1230	cell differentiation [GO:0030154]; negative regulation of catalytic activity [GO:0043086]; positive regulation of DNA-templated transcription [GO:0045893]; positive regulation of RNA polymerase II transcription preinitiation complex assembly [GO:0045899]; protein ubiquitination [GO:0016567]; SCF complex assembly [GO:0010265]	cullin-RING ubiquitin ligase complex [GO:0031461]; cytoplasm [GO:0005737]; cytosol [GO:0005829]; Golgi apparatus [GO:0005794]; nucleoplasm [GO:0005654]; nucleus [GO:0005634]; ubiquitin ligase complex [GO:0000151]	TBP-class protein binding [GO:0017025]	cullin-RING ubiquitin ligase complex [GO:0031461]; cytoplasm [GO:0005737]; cytosol [GO:0005829]; Golgi apparatus [GO:0005794]; nucleoplasm [GO:0005654]; nucleus [GO:0005634]; ubiquitin ligase complex [GO:0000151]; TBP-class protein binding [GO:0017025]; cell differentiation [GO:0030154]; negative regulation of catalytic activity [GO:0043086]; positive regulation of DNA-templated transcription [GO…
D3Z1S8	D3Z1S8	D3Z1S8_MOUSE	Small ribosomal subunit protein uS7 (40S ribosomal protein S5)	Mus musculus (Mouse)	189	translation [GO:0006412]	small ribosomal subunit [GO:0015935]	RNA binding [GO:0003723]; structural constituent of ribosome [GO:0003735]	small ribosomal subunit [GO:0015935]; RNA binding [GO:0003723]; structural constituent of ribosome [GO:0003735]; translation [GO:0006412]
P63325	P63325	RS10_MOUSE	Small ribosomal subunit protein eS10 (40S ribosomal protein S10)	Mus musculus (Mouse)	165	cytoplasmic translation [GO:0002181]; translation at postsynapse [GO:0140242]; translation at presynapse [GO:0140236]	cytoplasm [GO:0005737]; cytosol [GO:0005829]; cytosolic small ribosomal subunit [GO:0022627]; nucleolus [GO:0005730]; postsynapse [GO:0098794]; presynapse [GO:0098793]; ribosome [GO:0005840]; synapse [GO:0045202]	structural constituent of ribosome [GO:0003735]	cytoplasm [GO:0005737]; cytosol [GO:0005829]; cytosolic small ribosomal subunit [GO:0022627]; nucleolus [GO:0005730]; postsynapse [GO:0098794]; presynapse [GO:0098793]; ribosome [GO:0005840]; synapse [GO:0045202]; structural constituent of ribosome [GO:0003735]; cytoplasmic translation [GO:0002181]; translation at postsynapse [GO:0140242]; translation at presynapse [GO:0140236]
P70168	P70168	IMB1_MOUSE	Importin subunit beta-1 (Karyopherin subunit beta-1) (Nuclear factor p97) (Pore targeting complex 97 kDa subunit) (PTAC97) (SCG)	Mus musculus (Mouse)	876	astral microtubule organization [GO:0030953]; establishment of mitotic spindle localization [GO:0040001]; mitotic chromosome movement towards spindle pole [GO:0007079]; mitotic metaphase chromosome alignment [GO:0007080]; mitotic spindle assembly [GO:0090307]; NLS-bearing protein import into nucleus [GO:0006607]; protein import into nucleus [GO:0006606]; ribosomal protein import into nucleus [GO:…	cytoplasmic stress granule [GO:0010494]; cytosol [GO:0005829]; endoplasmic reticulum tubular network [GO:0071782]; NLS-dependent protein nuclear import complex [GO:0042564]; nuclear membrane [GO:0031965]; nucleoplasm [GO:0005654]; protein-containing complex [GO:0032991]	Hsp90 protein binding [GO:0051879]; importin-alpha family protein binding [GO:0061676]; nuclear import signal receptor activity [GO:0061608]; protein domain specific binding [GO:0019904]; small GTPase binding [GO:0031267]	cytoplasmic stress granule [GO:0010494]; cytosol [GO:0005829]; endoplasmic reticulum tubular network [GO:0071782]; NLS-dependent protein nuclear import complex [GO:0042564]; nuclear membrane [GO:0031965]; nucleoplasm [GO:0005654]; protein-containing complex [GO:0032991]; Hsp90 protein binding [GO:0051879]; importin-alpha family protein binding [GO:0061676]; nuclear import signal receptor activity…
D3Z7F0	D3Z7F0	D3Z7F0_MOUSE	L-lactate dehydrogenase (EC 1.1.1.27)	Mus musculus (Mouse)	198	carboxylic acid metabolic process [GO:0019752]; small molecule biosynthetic process [GO:0044283]	mitochondrial inner membrane [GO:0005743]	L-lactate dehydrogenase activity [GO:0004459]	mitochondrial inner membrane [GO:0005743]; L-lactate dehydrogenase activity [GO:0004459]; carboxylic acid metabolic process [GO:0019752]; small molecule biosynthetic process [GO:0044283]	PATHWAY: Fermentation; pyruvate fermentation to lactate; (S)-lactate from pyruvate: step 1/1. {ECO:0000256|ARBA:ARBA00004843, ECO:0000256|RuleBase:RU000496}.
Q9DBG3	Q9DBG3	AP2B1_MOUSE	AP-2 complex subunit beta (AP105B) (Adaptor protein complex AP-2 subunit beta) (Adaptor-related protein complex 2 subunit beta) (Beta-2-adaptin) (Beta-adaptin) (Clathrin assembly protein complex 2 beta large chain) (Plasma membrane adaptor HA2/AP2 adaptin beta subunit)	Mus musculus (Mouse)	937	aorta development [GO:0035904]; cardiac septum development [GO:0003279]; clathrin-dependent endocytosis [GO:0072583]; coronary vasculature development [GO:0060976]; heart development [GO:0007507]; intracellular protein transport [GO:0006886]; kidney development [GO:0001822]; postsynaptic neurotransmitter receptor internalization [GO:0098884]; synaptic vesicle endocytosis [GO:0048488]; ventricular…	AP-2 adaptor complex [GO:0030122]; clathrin adaptor complex [GO:0030131]; cytoplasmic side of plasma membrane [GO:0009898]; glutamatergic synapse [GO:0098978]; postsynapse [GO:0098794]; presynapse [GO:0098793]; synapse [GO:0045202]	clathrin binding [GO:0030276]	AP-2 adaptor complex [GO:0030122]; clathrin adaptor complex [GO:0030131]; cytoplasmic side of plasma membrane [GO:0009898]; glutamatergic synapse [GO:0098978]; postsynapse [GO:0098794]; presynapse [GO:0098793]; synapse [GO:0045202]; clathrin binding [GO:0030276]; aorta development [GO:0035904]; cardiac septum development [GO:0003279]; clathrin-dependent endocytosis [GO:0072583]; coronary vasculat…
P62334	P62334	PRS10_MOUSE	26S proteasome regulatory subunit 10B (26S proteasome AAA-ATPase subunit RPT4) (Proteasome 26S subunit ATPase 6) (Proteasome subunit p42)	Mus musculus (Mouse)	389	positive regulation of inclusion body assembly [GO:0090261]	cytosolic proteasome complex [GO:0031597]; inclusion body [GO:0016234]; nucleus [GO:0005634]; proteasome accessory complex [GO:0022624]	ATP binding [GO:0005524]; ATP hydrolysis activity [GO:0016887]; identical protein binding [GO:0042802]	cytosolic proteasome complex [GO:0031597]; inclusion body [GO:0016234]; nucleus [GO:0005634]; proteasome accessory complex [GO:0022624]; ATP binding [GO:0005524]; ATP hydrolysis activity [GO:0016887]; identical protein binding [GO:0042802]; positive regulation of inclusion body assembly [GO:0090261]
Q9CZN7	Q9CZN7	GLYM_MOUSE	Serine hydroxymethyltransferase, mitochondrial (SHMT) (EC 2.1.2.1) (Glycine hydroxymethyltransferase) (Serine methylase)	Mus musculus (Mouse)	504	glycine biosynthetic process from serine [GO:0019264]; glycine metabolic process [GO:0006544]; L-serine biosynthetic process [GO:0006564]; L-serine metabolic process [GO:0006563]; one-carbon metabolic process [GO:0006730]; positive regulation of cell population proliferation [GO:0008284]; protein homotetramerization [GO:0051289]; protein K63-linked deubiquitination [GO:0070536]; regulation of aer…	BRISC complex [GO:0070552]; microtubule cytoskeleton [GO:0015630]; mitochondrial inner membrane [GO:0005743]; mitochondrial nucleoid [GO:0042645]; mitochondrion [GO:0005739]; nucleus [GO:0005634]	amino acid binding [GO:0016597]; chromatin binding [GO:0003682]; glycine hydroxymethyltransferase activity [GO:0004372]; identical protein binding [GO:0042802]; L-allo-threonine aldolase activity [GO:0008732]; pyridoxal phosphate binding [GO:0030170]	BRISC complex [GO:0070552]; microtubule cytoskeleton [GO:0015630]; mitochondrial inner membrane [GO:0005743]; mitochondrial nucleoid [GO:0042645]; mitochondrion [GO:0005739]; nucleus [GO:0005634]; amino acid binding [GO:0016597]; chromatin binding [GO:0003682]; glycine hydroxymethyltransferase activity [GO:0004372]; identical protein binding [GO:0042802]; L-allo-threonine aldolase activity [GO:00…	PATHWAY: One-carbon metabolism; tetrahydrofolate interconversion. {ECO:0000250|UniProtKB:P34897}.
P97822	P97822	AN32E_MOUSE	Acidic leucine-rich nuclear phosphoprotein 32 family member E (Cerebellar postnatal development protein 1) (LANP-like protein) (LANP-L)	Mus musculus (Mouse)	260	chromatin organization [GO:0006325]	cytoplasm [GO:0005737]; cytoplasmic vesicle [GO:0031410]; glutamatergic synapse [GO:0098978]; nucleus [GO:0005634]; postsynaptic density membrane [GO:0098839]; postsynaptic endosome membrane [GO:0098895]; Swr1 complex [GO:0000812]; synaptic vesicle membrane [GO:0030672]	histone binding [GO:0042393]; histone chaperone activity [GO:0140713]; phosphatase inhibitor activity [GO:0019212]	cytoplasm [GO:0005737]; cytoplasmic vesicle [GO:0031410]; glutamatergic synapse [GO:0098978]; nucleus [GO:0005634]; postsynaptic density membrane [GO:0098839]; postsynaptic endosome membrane [GO:0098895]; Swr1 complex [GO:0000812]; synaptic vesicle membrane [GO:0030672]; histone binding [GO:0042393]; histone chaperone activity [GO:0140713]; phosphatase inhibitor activity [GO:0019212]; chromatin o…
Q7M739	Q7M739	Q7M739_MOUSE	Nucleoprotein TPR	Mus musculus (Mouse)	2357	protein import into nucleus [GO:0006606]	nuclear periphery [GO:0034399]; nuclear pore [GO:0005643]		nuclear periphery [GO:0034399]; nuclear pore [GO:0005643]; protein import into nucleus [GO:0006606]
P80313	P80313	TCPH_MOUSE	T-complex protein 1 subunit eta (TCP-1-eta) (CCT-eta)	Mus musculus (Mouse)	544	binding of sperm to zona pellucida [GO:0007339]; chaperone mediated protein folding independent of cofactor [GO:0051086]; positive regulation of telomere maintenance via telomerase [GO:0032212]; protein stabilization [GO:0050821]	cell body [GO:0044297]; chaperonin-containing T-complex [GO:0005832]; microtubule [GO:0005874]; mitochondrion [GO:0005739]; zona pellucida receptor complex [GO:0002199]	ATP binding [GO:0005524]; ATP hydrolysis activity [GO:0016887]; ATP-dependent protein folding chaperone [GO:0140662]; identical protein binding [GO:0042802]; unfolded protein binding [GO:0051082]	cell body [GO:0044297]; chaperonin-containing T-complex [GO:0005832]; microtubule [GO:0005874]; mitochondrion [GO:0005739]; zona pellucida receptor complex [GO:0002199]; ATP binding [GO:0005524]; ATP hydrolysis activity [GO:0016887]; ATP-dependent protein folding chaperone [GO:0140662]; identical protein binding [GO:0042802]; unfolded protein binding [GO:0051082]; binding of sperm to zona pelluci…
Q922R8	Q922R8	PDIA6_MOUSE	Protein disulfide-isomerase A6 (EC 5.3.4.1) (Thioredoxin domain-containing protein 7)	Mus musculus (Mouse)	440	platelet activation [GO:0030168]; platelet aggregation [GO:0070527]	endoplasmic reticulum chaperone complex [GO:0034663]; endoplasmic reticulum lumen [GO:0005788]; melanosome [GO:0042470]; plasma membrane [GO:0005886]	protein disulfide isomerase activity [GO:0003756]	endoplasmic reticulum chaperone complex [GO:0034663]; endoplasmic reticulum lumen [GO:0005788]; melanosome [GO:0042470]; plasma membrane [GO:0005886]; protein disulfide isomerase activity [GO:0003756]; platelet activation [GO:0030168]; platelet aggregation [GO:0070527]
P62702	P62702	RS4X_MOUSE	Small ribosomal subunit protein eS4 (40S ribosomal protein S4, X isoform)	Mus musculus (Mouse)	263	cytoplasmic translation [GO:0002181]; positive regulation of cell population proliferation [GO:0008284]; positive regulation of translation [GO:0045727]; ribosomal small subunit biogenesis [GO:0042274]	cytoplasm [GO:0005737]; cytoplasmic ribonucleoprotein granule [GO:0036464]; cytosol [GO:0005829]; cytosolic small ribosomal subunit [GO:0022627]; nucleolus [GO:0005730]; ribonucleoprotein complex [GO:1990904]; ribosome [GO:0005840]; small ribosomal subunit [GO:0015935]; small-subunit processome [GO:0032040]; synapse [GO:0045202]	rRNA binding [GO:0019843]; structural constituent of ribosome [GO:0003735]	cytoplasm [GO:0005737]; cytoplasmic ribonucleoprotein granule [GO:0036464]; cytosol [GO:0005829]; cytosolic small ribosomal subunit [GO:0022627]; nucleolus [GO:0005730]; ribonucleoprotein complex [GO:1990904]; ribosome [GO:0005840]; small ribosomal subunit [GO:0015935]; small-subunit processome [GO:0032040]; synapse [GO:0045202]; rRNA binding [GO:0019843]; structural constituent of ribosome [GO:0…
P16254	P16254	SRP14_MOUSE	Signal recognition particle 14 kDa protein (SRP14)	Mus musculus (Mouse)	110	SRP-dependent cotranslational protein targeting to membrane [GO:0006614]	nucleus [GO:0005634]; signal recognition particle, endoplasmic reticulum targeting [GO:0005786]	7S RNA binding [GO:0008312]; endoplasmic reticulum signal peptide binding [GO:0030942]	nucleus [GO:0005634]; signal recognition particle, endoplasmic reticulum targeting [GO:0005786]; 7S RNA binding [GO:0008312]; endoplasmic reticulum signal peptide binding [GO:0030942]; SRP-dependent cotranslational protein targeting to membrane [GO:0006614]
Q9WTM5	Q9WTM5	RUVB2_MOUSE	RuvB-like 2 (EC 3.6.4.12) (p47 protein)	Mus musculus (Mouse)	463	cellular response to estradiol stimulus [GO:0071392]; cellular response to UV [GO:0034644]; chromatin remodeling [GO:0006338]; DNA recombination [GO:0006310]; DNA repair [GO:0006281]; establishment of protein localization to chromatin [GO:0071169]; negative regulation of canonical Wnt signaling pathway [GO:0090090]; positive regulation of DNA repair [GO:0045739]; positive regulation of DNA-templa…	centrosome [GO:0005813]; cytoplasm [GO:0005737]; cytosol [GO:0005829]; dynein axonemal particle [GO:0120293]; euchromatin [GO:0000791]; Ino80 complex [GO:0031011]; membrane [GO:0016020]; MLL1 complex [GO:0071339]; NuA4 histone acetyltransferase complex [GO:0035267]; nuclear matrix [GO:0016363]; nucleosome [GO:0000786]; nucleus [GO:0005634]; protein folding chaperone complex [GO:0101031]; R2TP com…	ADP binding [GO:0043531]; ATP binding [GO:0005524]; ATP hydrolysis activity [GO:0016887]; ATPase binding [GO:0051117]; beta-catenin binding [GO:0008013]; DNA helicase activity [GO:0003678]; promoter-enhancer loop anchoring activity [GO:0140585]; protein homodimerization activity [GO:0042803]; RNA polymerase II cis-regulatory region sequence-specific DNA binding [GO:0000978]; RNA polymerase II cor…	centrosome [GO:0005813]; cytoplasm [GO:0005737]; cytosol [GO:0005829]; dynein axonemal particle [GO:0120293]; euchromatin [GO:0000791]; Ino80 complex [GO:0031011]; membrane [GO:0016020]; MLL1 complex [GO:0071339]; NuA4 histone acetyltransferase complex [GO:0035267]; nuclear matrix [GO:0016363]; nucleosome [GO:0000786]; nucleus [GO:0005634]; protein folding chaperone complex [GO:0101031]; R2TP com…
E9Q133	E9Q133	E9Q133_MOUSE	T-complex protein 1 subunit gamma	Mus musculus (Mouse)	507		chaperonin-containing T-complex [GO:0005832]	ATP binding [GO:0005524]; ATP hydrolysis activity [GO:0016887]; ATP-dependent protein folding chaperone [GO:0140662]; unfolded protein binding [GO:0051082]	chaperonin-containing T-complex [GO:0005832]; ATP binding [GO:0005524]; ATP hydrolysis activity [GO:0016887]; ATP-dependent protein folding chaperone [GO:0140662]; unfolded protein binding [GO:0051082]
Q99M87	Q99M87	DNJA3_MOUSE	DnaJ homolog subfamily A member 3, mitochondrial (DnaJ protein Tid-1) (mTid-1) (Tumorous imaginal discs protein Tid56 homolog)	Mus musculus (Mouse)	480	activation-induced cell death of T cells [GO:0006924]; apoptotic process [GO:0006915]; cellular senescence [GO:0090398]; mitochondrial DNA replication [GO:0006264]; mitochondrion organization [GO:0007005]; negative regulation of cell population proliferation [GO:0008285]; negative regulation of programmed cell death [GO:0043069]; negative regulation of transcription by RNA polymerase II [GO:00001…	actin filament [GO:0005884]; cytoplasmic side of plasma membrane [GO:0009898]; cytosol [GO:0005829]; mitochondrial nucleoid [GO:0042645]; mitochondrion [GO:0005739]; neuromuscular junction [GO:0031594]; nucleus [GO:0005634]; plasma membrane [GO:0005886]; postsynaptic membrane [GO:0045211]	ATP binding [GO:0005524]; GTPase regulator activity [GO:0030695]; Hsp70 protein binding [GO:0030544]; metal ion binding [GO:0046872]; receptor tyrosine kinase binding [GO:0030971]; unfolded protein binding [GO:0051082]	actin filament [GO:0005884]; cytoplasmic side of plasma membrane [GO:0009898]; cytosol [GO:0005829]; mitochondrial nucleoid [GO:0042645]; mitochondrion [GO:0005739]; neuromuscular junction [GO:0031594]; nucleus [GO:0005634]; plasma membrane [GO:0005886]; postsynaptic membrane [GO:0045211]; ATP binding [GO:0005524]; GTPase regulator activity [GO:0030695]; Hsp70 protein binding [GO:0030544]; metal …
P11983	P11983	TCPA_MOUSE	T-complex protein 1 subunit alpha (TCP-1-alpha) (CCT-alpha) (Tailless complex polypeptide 1A) (TCP-1-A) (Tailless complex polypeptide 1B) (TCP-1-B)	Mus musculus (Mouse)	556	binding of sperm to zona pellucida [GO:0007339]; chaperone mediated protein folding independent of cofactor [GO:0051086]; positive regulation of establishment of protein localization to telomere [GO:1904851]; positive regulation of telomerase RNA localization to Cajal body [GO:1904874]; positive regulation of telomere maintenance via telomerase [GO:0032212]; protein stabilization [GO:0050821]; sc…	acrosomal vesicle [GO:0001669]; cell body [GO:0044297]; centrosome [GO:0005813]; chaperonin-containing T-complex [GO:0005832]; Golgi apparatus [GO:0005794]; heterochromatin [GO:0000792]; microtubule [GO:0005874]; microtubule organizing center [GO:0005815]; myelin sheath [GO:0043209]; pericentriolar material [GO:0000242]; zona pellucida receptor complex [GO:0002199]	ATP binding [GO:0005524]; ATP hydrolysis activity [GO:0016887]; ATP-dependent protein folding chaperone [GO:0140662]; ubiquitin protein ligase binding [GO:0031625]; unfolded protein binding [GO:0051082]	acrosomal vesicle [GO:0001669]; cell body [GO:0044297]; centrosome [GO:0005813]; chaperonin-containing T-complex [GO:0005832]; Golgi apparatus [GO:0005794]; heterochromatin [GO:0000792]; microtubule [GO:0005874]; microtubule organizing center [GO:0005815]; myelin sheath [GO:0043209]; pericentriolar material [GO:0000242]; zona pellucida receptor complex [GO:0002199]; ATP binding [GO:0005524]; ATP …
P97855	P97855	G3BP1_MOUSE	Ras GTPase-activating protein-binding protein 1 (G3BP-1) (EC 3.6.4.12) (EC 3.6.4.13) (ATP-dependent DNA helicase VIII) (GAP SH3 domain-binding protein 1) (HDH-VIII)	Mus musculus (Mouse)	465	defense response to virus [GO:0051607]; innate immune response [GO:0045087]; negative regulation of canonical Wnt signaling pathway [GO:0090090]; positive regulation of stress granule assembly [GO:0062029]; positive regulation of type I interferon production [GO:0032481]; stress granule assembly [GO:0034063]	cytoplasmic stress granule [GO:0010494]; cytosol [GO:0005829]; nucleus [GO:0005634]; perikaryon [GO:0043204]	ATP binding [GO:0005524]; ATP hydrolysis activity [GO:0016887]; DNA binding [GO:0003677]; DNA helicase activity [GO:0003678]; DNA/RNA helicase activity [GO:0033677]; endonuclease activity [GO:0004519]; molecular condensate scaffold activity [GO:0140693]; mRNA binding [GO:0003729]; ribosomal small subunit binding [GO:0043024]; RNA helicase activity [GO:0003724]	cytoplasmic stress granule [GO:0010494]; cytosol [GO:0005829]; nucleus [GO:0005634]; perikaryon [GO:0043204]; ATP binding [GO:0005524]; ATP hydrolysis activity [GO:0016887]; DNA binding [GO:0003677]; DNA helicase activity [GO:0003678]; DNA/RNA helicase activity [GO:0033677]; endonuclease activity [GO:0004519]; molecular condensate scaffold activity [GO:0140693]; mRNA binding [GO:0003729]; ribosom…
P08113	P08113	ENPL_MOUSE	Endoplasmin (94 kDa glucose-regulated protein) (GRP-94) (Endoplasmic reticulum resident protein 99) (ERp99) (Heat shock protein 90 kDa beta member 1) (Polymorphic tumor rejection antigen 1) (Tumor rejection antigen gp96)	Mus musculus (Mouse)	802	actin rod assembly [GO:0031247]; cellular response to ATP [GO:0071318]; ERAD pathway [GO:0036503]; insulin processing [GO:0030070]; negative regulation of apoptotic process [GO:0043066]; regulation of phosphoprotein phosphatase activity [GO:0043666]; response to hypoxia [GO:0001666]; retrograde protein transport, ER to cytosol [GO:0030970]	cytosol [GO:0005829]; endoplasmic reticulum [GO:0005783]; endoplasmic reticulum chaperone complex [GO:0034663]; endoplasmic reticulum lumen [GO:0005788]; endoplasmic reticulum membrane [GO:0005789]; extracellular region [GO:0005576]; melanosome [GO:0042470]; midbody [GO:0030496]; perinuclear region of cytoplasm [GO:0048471]; sarcoplasmic reticulum lumen [GO:0033018]; sperm plasma membrane [GO:009…	ATP binding [GO:0005524]; ATP hydrolysis activity [GO:0016887]; ATP-dependent protein folding chaperone [GO:0140662]; low-density lipoprotein particle receptor binding [GO:0050750]; protein folding chaperone [GO:0044183]; protein phosphatase binding [GO:0019903]; RNA binding [GO:0003723]; unfolded protein binding [GO:0051082]	cytosol [GO:0005829]; endoplasmic reticulum [GO:0005783]; endoplasmic reticulum chaperone complex [GO:0034663]; endoplasmic reticulum lumen [GO:0005788]; endoplasmic reticulum membrane [GO:0005789]; extracellular region [GO:0005576]; melanosome [GO:0042470]; midbody [GO:0030496]; perinuclear region of cytoplasm [GO:0048471]; sarcoplasmic reticulum lumen [GO:0033018]; sperm plasma membrane [GO:009…
P50396	P50396	GDIA_MOUSE	Rab GDP dissociation inhibitor alpha (Rab GDI alpha) (Guanosine diphosphate dissociation inhibitor 1) (GDI-1)	Mus musculus (Mouse)	447	negative regulation of axonogenesis [GO:0050771]; negative regulation of protein targeting to membrane [GO:0090315]; positive regulation of axon extension [GO:0045773]; positive regulation of toll-like receptor signaling pathway [GO:0034123]; protein transport [GO:0015031]; Rab protein signal transduction [GO:0032482]; response to calcium ion [GO:0051592]	axon [GO:0030424]; endoplasmic reticulum [GO:0005783]; Golgi apparatus [GO:0005794]; midbody [GO:0030496]; myelin sheath [GO:0043209]; neuronal cell body [GO:0043025]; presynaptic cytosol [GO:0099523]; protein-containing complex [GO:0032991]	GTPase activator activity [GO:0005096]; Rab GDP-dissociation inhibitor activity [GO:0005093]; small GTPase binding [GO:0031267]	axon [GO:0030424]; endoplasmic reticulum [GO:0005783]; Golgi apparatus [GO:0005794]; midbody [GO:0030496]; myelin sheath [GO:0043209]; neuronal cell body [GO:0043025]; presynaptic cytosol [GO:0099523]; protein-containing complex [GO:0032991]; GTPase activator activity [GO:0005096]; Rab GDP-dissociation inhibitor activity [GO:0005093]; small GTPase binding [GO:0031267]; negative regulation of axon…
Q9CPN8	Q9CPN8	IF2B3_MOUSE	Insulin-like growth factor 2 mRNA-binding protein 3 (IGF2 mRNA-binding protein 3) (IMP-3) (mIMP-3) (IGF-II mRNA-binding protein 3) (VICKZ family member 3)	Mus musculus (Mouse)	579	CRD-mediated mRNA stabilization [GO:0070934]; mRNA transport [GO:0051028]; regulation of translation [GO:0006417]	cytoplasmic stress granule [GO:0010494]; cytosol [GO:0005829]; nucleus [GO:0005634]; P-body [GO:0000932]	mRNA 3'-UTR binding [GO:0003730]; mRNA 5'-UTR binding [GO:0048027]; N6-methyladenosine-containing RNA reader activity [GO:1990247]	cytoplasmic stress granule [GO:0010494]; cytosol [GO:0005829]; nucleus [GO:0005634]; P-body [GO:0000932]; mRNA 3'-UTR binding [GO:0003730]; mRNA 5'-UTR binding [GO:0048027]; N6-methyladenosine-containing RNA reader activity [GO:1990247]; CRD-mediated mRNA stabilization [GO:0070934]; mRNA transport [GO:0051028]; regulation of translation [GO:0006417]
Q3UYV9	Q3UYV9	NCBP1_MOUSE	Nuclear cap-binding protein subunit 1 (80 kDa nuclear cap-binding protein) (CBP80) (NCBP 80 kDa subunit)	Mus musculus (Mouse)	790	7-methylguanosine mRNA capping [GO:0006370]; alternative mRNA splicing, via spliceosome [GO:0000380]; cap-dependent translational initiation [GO:0002191]; defense response to virus [GO:0051607]; histone mRNA metabolic process [GO:0008334]; miRNA-mediated post-transcriptional gene silencing [GO:0035195]; mRNA 3'-end processing [GO:0031124]; mRNA export from nucleus [GO:0006406]; mRNA metabolic pro…	cytoplasm [GO:0005737]; cytosol [GO:0005829]; mitochondrion [GO:0005739]; nuclear cap binding complex [GO:0005846]; nucleoplasm [GO:0005654]; nucleus [GO:0005634]; ribonucleoprotein complex [GO:1990904]	RNA 7-methylguanosine cap binding [GO:0000340]	cytoplasm [GO:0005737]; cytosol [GO:0005829]; mitochondrion [GO:0005739]; nuclear cap binding complex [GO:0005846]; nucleoplasm [GO:0005654]; nucleus [GO:0005634]; ribonucleoprotein complex [GO:1990904]; RNA 7-methylguanosine cap binding [GO:0000340]; 7-methylguanosine mRNA capping [GO:0006370]; alternative mRNA splicing, via spliceosome [GO:0000380]; cap-dependent translational initiation [GO:00…
A0A0R4J1E3	A0A0R4J1E3	A0A0R4J1E3_MOUSE	Drebrin 1	Mus musculus (Mouse)	661			actin binding [GO:0003779]	actin binding [GO:0003779]
Q6P5F9	Q6P5F9	XPO1_MOUSE	Exportin-1 (Exp1) (Chromosome region maintenance 1 protein homolog)	Mus musculus (Mouse)	1071	mRNA export from nucleus [GO:0006406]; protein export from nucleus [GO:0006611]; protein localization to nucleus [GO:0034504]; regulation of centrosome duplication [GO:0010824]; regulation of proteasomal ubiquitin-dependent protein catabolic process [GO:0032434]; regulation of protein catabolic process [GO:0042176]; regulation of protein export from nucleus [GO:0046825]; ribosomal large subunit e…	annulate lamellae [GO:0005642]; Cajal body [GO:0015030]; cytosol [GO:0005829]; kinetochore [GO:0000776]; nuclear membrane [GO:0031965]; nucleolus [GO:0005730]; nucleus [GO:0005634]; ribonucleoprotein complex [GO:1990904]	nuclear export signal receptor activity [GO:0005049]; RNA binding [GO:0003723]; small GTPase binding [GO:0031267]	annulate lamellae [GO:0005642]; Cajal body [GO:0015030]; cytosol [GO:0005829]; kinetochore [GO:0000776]; nuclear membrane [GO:0031965]; nucleolus [GO:0005730]; nucleus [GO:0005634]; ribonucleoprotein complex [GO:1990904]; nuclear export signal receptor activity [GO:0005049]; RNA binding [GO:0003723]; small GTPase binding [GO:0031267]; mRNA export from nucleus [GO:0006406]; protein export from nuc…
Q64737	Q64737	PUR2_MOUSE	Trifunctional purine biosynthetic protein adenosine-3 [Includes: Phosphoribosylamine--glycine ligase (EC 6.3.4.13) (Glycinamide ribonucleotide synthetase) (GARS) (Phosphoribosylglycinamide synthetase); Phosphoribosylformylglycinamidine cyclo-ligase (EC 6.3.3.1) (AIR synthase) (AIRS) (Phosphoribosyl-aminoimidazole synthetase); Phosphoribosylglycinamide formyltransferase (EC 2.1.2.2) (5'-phosphorib…	Mus musculus (Mouse)	1010	'de novo' AMP biosynthetic process [GO:0044208]; 'de novo' IMP biosynthetic process [GO:0006189]; 'de novo' XMP biosynthetic process [GO:0097294]; brainstem development [GO:0003360]; cerebellum development [GO:0021549]; cerebral cortex development [GO:0021987]; GMP biosynthetic process [GO:0006177]; purine nucleobase biosynthetic process [GO:0009113]	cytosol [GO:0005829]	ATP binding [GO:0005524]; metal ion binding [GO:0046872]; phosphoribosylamine-glycine ligase activity [GO:0004637]; phosphoribosylformylglycinamidine cyclo-ligase activity [GO:0004641]; phosphoribosylglycinamide formyltransferase activity [GO:0004644]	cytosol [GO:0005829]; ATP binding [GO:0005524]; metal ion binding [GO:0046872]; phosphoribosylamine-glycine ligase activity [GO:0004637]; phosphoribosylformylglycinamidine cyclo-ligase activity [GO:0004641]; phosphoribosylglycinamide formyltransferase activity [GO:0004644]; 'de novo' AMP biosynthetic process [GO:0044208]; 'de novo' IMP biosynthetic process [GO:0006189]; 'de novo' XMP biosynthetic…	PATHWAY: Purine metabolism; IMP biosynthesis via de novo pathway; 5-amino-1-(5-phospho-D-ribosyl)imidazole from N(2)-formyl-N(1)-(5-phospho-D-ribosyl)glycinamide: step 2/2. {ECO:0000250|UniProtKB:P22102}.; PATHWAY: Purine metabolism; IMP biosynthesis via de novo pathway; N(1)-(5-phospho-D-ribosyl)glycinamide from 5-phospho-alpha-D-ribose 1-diphosphate: step 2/2. {ECO:0000250|UniProtKB:P22102}.; P…
Q8R050	Q8R050	ERF3A_MOUSE	Eukaryotic peptide chain release factor GTP-binding subunit ERF3A (Eukaryotic peptide chain release factor subunit 3a) (eRF3a) (EC 3.6.5.-) (G1 to S phase transition protein 1 homolog)	Mus musculus (Mouse)	636	nuclear-transcribed mRNA catabolic process, nonsense-mediated decay [GO:0000184]; protein methylation [GO:0006479]; regulation of translational termination [GO:0006449]; translational termination [GO:0006415]	cytoplasm [GO:0005737]; cytosolic ribosome [GO:0022626]; translation release factor complex [GO:0018444]	GTP binding [GO:0005525]; GTPase activity [GO:0003924]; translation release factor activity [GO:0003747]	cytoplasm [GO:0005737]; cytosolic ribosome [GO:0022626]; translation release factor complex [GO:0018444]; GTP binding [GO:0005525]; GTPase activity [GO:0003924]; translation release factor activity [GO:0003747]; nuclear-transcribed mRNA catabolic process, nonsense-mediated decay [GO:0000184]; protein methylation [GO:0006479]; regulation of translational termination [GO:0006449]; translational ter…
A0A338P786	A0A338P786	A0A338P786_MOUSE	E2 ubiquitin-conjugating enzyme (EC 2.3.2.23)	Mus musculus (Mouse)	146			ATP binding [GO:0005524]; transferase activity [GO:0016740]	ATP binding [GO:0005524]; transferase activity [GO:0016740]	PATHWAY: Protein modification. {ECO:0000256|ARBA:ARBA00043952}.
D3Z487	D3Z487	D3Z487_MOUSE	Translation initiation factor eIF2B subunit beta (eIF2B GDP-GTP exchange factor subunit beta)	Mus musculus (Mouse)	302		cytosol [GO:0005829]		cytosol [GO:0005829]
P01942	P01942	HBA_MOUSE	Hemoglobin subunit alpha (Alpha-globin) (Hemoglobin alpha chain) [Cleaved into: Hemopressin]	Mus musculus (Mouse)	142	carbon dioxide transport [GO:0015670]; erythrocyte development [GO:0048821]; in utero embryonic development [GO:0001701]; nitric oxide transport [GO:0030185]; oxygen transport [GO:0015671]; response to bacterium [GO:0009617]; response to stilbenoid [GO:0035634]	hemoglobin complex [GO:0005833]; myelin sheath [GO:0043209]	heme binding [GO:0020037]; iron ion binding [GO:0005506]; oxygen binding [GO:0019825]; oxygen carrier activity [GO:0005344]	hemoglobin complex [GO:0005833]; myelin sheath [GO:0043209]; heme binding [GO:0020037]; iron ion binding [GO:0005506]; oxygen binding [GO:0019825]; oxygen carrier activity [GO:0005344]; carbon dioxide transport [GO:0015670]; erythrocyte development [GO:0048821]; in utero embryonic development [GO:0001701]; nitric oxide transport [GO:0030185]; oxygen transport [GO:0015671]; response to bacterium […
E9Q0X0	E9Q0X0	E9Q0X0_MOUSE	Proteasome subunit alpha type	Mus musculus (Mouse)	139	ubiquitin-dependent protein catabolic process [GO:0006511]	cytoplasm [GO:0005737]; nucleoplasm [GO:0005654]; proteasome core complex, alpha-subunit complex [GO:0019773]		cytoplasm [GO:0005737]; nucleoplasm [GO:0005654]; proteasome core complex, alpha-subunit complex [GO:0019773]; ubiquitin-dependent protein catabolic process [GO:0006511]
